# Supplementary material for: Native-valve Staphylococcus epidermidis endocarditis complicated by destructive pseudoaneurysm of the mitral-aortic intervalvular fibrosa: a case report and review of the literature
Source: Eur Heart J Case Rep. 2026 Jun 10;10(6):ytag434. doi: 10.1093/ehjcr/ytag434 (PMC13281925; doi:10.1093/ehjcr/ytag434)
Supplement: ytag434_Supplementary_Data [file ytag434_supplementary_data.zip]

Archive with 2 entries (2 files):
- mri supplement.mp4
- Screen Recording 2026-05-06 164429.mp4
